# Supplementary material for: Following Natural Autoantibodies: Further Immunoserological Evidence Regarding Their Silent Plasticity and Engagement in Immune Activation
Source: Int J Mol Sci. 2023 Oct 6;24(19):14961. doi: 10.3390/ijms241914961 (PMC10573785; doi:10.3390/ijms241914961)
Supplement: Supplementary file 1 [file ijms-24-14961-s001.zip]

Archive with 1 entries (1 files):
- ijms-2609975-supplementary.pdf
